# Supplementary material for: Water Interaction with Fe2NiP Schreibersite (110) Surface: a Quantum Mechanical Atomistic Perspective
Source: J Phys Chem C Nanomater Interfaces. 2022 Jan 25;126(4):2243–52. doi: 10.1021/acs.jpcc.1c09947 (PMC8819687; doi:10.1021/acs.jpcc.1c09947)
Supplement: Supplementary file 2 — jp1c09947_si_003.zip [file jp1c09947_si_003.zip]

Archive with 15 entries (14 files):
- opt_h2o-fe2nip_poscar/
- opt_h2o-fe2nip_poscar/poscar_fehfe_nioh
- opt_h2o-fe2nip_poscar/poscar_fenih_feoh
- opt_h2o-fe2nip_poscar/poscar_fenih_poh
- opt_h2o-fe2nip_poscar/poscar_fenih_poh_2
- opt_h2o-fe2nip_poscar/poscar_h2o_fe
- opt_h2o-fe2nip_poscar/poscar_h2o_fe_2x1
- opt_h2o-fe2nip_poscar/poscar_h2o_fe_2x2
- opt_h2o-fe2nip_poscar/poscar_h2o_mono
- opt_h2o-fe2nip_poscar/poscar_h2o_ni
- opt_h2o-fe2nip_poscar/poscar_h2o_ni_2x1
- opt_h2o-fe2nip_poscar/poscar_h2o_ni_2x2
- opt_h2o-fe2nip_poscar/poscar_h2o_ni_multi
- opt_h2o-fe2nip_poscar/poscar_ph_nifeoh_2
- opt_h2o-fe2nip_poscar/poscar_ph_ni_feoh
