# Supplementary material for: Water Interaction with Fe2NiP Schreibersite (110) Surface: a Quantum Mechanical Atomistic Perspective
Source: J Phys Chem C Nanomater Interfaces. 2022 Jan 25;126(4):2243–52. doi: 10.1021/acs.jpcc.1c09947 (PMC8819687; doi:10.1021/acs.jpcc.1c09947)
Supplement: Supplementary file 2 — jp1c09947_si_003.zip [file jp1c09947_si_003.zip › opt_h2o-fe2nip_poscar/poscar_fehfe_nioh]

H 2   O 1   P 24   Fe 48   Ni 24
  1.000000000
    8.748798     0.000000     0.000000
    -2.187200     6.352773     0.000000
    0.000000     0.000000     40.000000
H   O   P   Fe   Ni
2    1    24    48    24
Cartesian
2.24701999      2.16390000     10.08091000  #H
0.91544999      4.79251000     10.79418000  #H
0.24535998      5.20418999     10.21421000  #O
0.20321999      1.83520000     8.62060000  #P
2.29912999      4.57884000     8.18158000  #P
-0.04969001     2.12643000     4.73014000  #P
2.21450999      4.80966000     4.29886000  #P
2.22789000      1.62210000     2.11633000  #P
-0.07505001     4.28120000     1.61579000  #P
2.11155999      2.14462000     38.39466000  #P
0.04235999      4.80811000     37.90365000  #P
0.03197000      1.61612000     35.69284000  #P
2.14348999      4.33462000     35.31998000  #P
0.15090999      1.72784000     31.61592000  #P
2.37360999      4.53695000     31.43373000  #P
4.47754999      1.83384000     8.55144000  #P
6.63585999      4.61590000     8.26362000  #P
4.31176999      2.11185000     4.71341000  #P
6.59923999      4.81633000     4.30179000  #P
6.60476000      1.62224000     2.11391000  #P
4.29817999      4.27718000     1.60800000  #P
6.48679999      2.14495000     38.39298000  #P
4.41692999      4.80861000     37.90142000  #P
4.40618000      1.61628000     35.69251000  #P
6.51779999      4.33407000     35.31923000  #P
4.52524999      1.72781000     31.61599000  #P
6.74797999      4.53697000     31.43406000  #P
2.35569999      2.45503000     8.59444000  #Fe
0.07656999      4.09750000     8.56328000  #Fe
1.25924000      0.07386000     7.52485000  #Fe
3.17120000      1.31566000     6.50147000  #Fe
0.99544998      5.26948999     6.29174000  #Fe
1.17719000      0.21867000     5.19393000  #Fe
2.12858999      2.53262000     4.26850000  #Fe
0.03469999      4.26976000     3.97527000  #Fe
0.05822999      2.16642000     2.46971000  #Fe
2.09855999      3.92180000     2.13495000  #Fe
1.17185998      6.21900999     1.18483000  #Fe
0.98358000      1.21882000     0.16663000  #Fe
-1.20414002     5.21103999     39.84827000  #Fe
3.36068000      0.21219000     38.82832000  #Fe
-0.08817001     2.50430000     37.87926000  #Fe
2.24683999      4.25955000     37.55493000  #Fe
2.22100999      2.16613000     36.01305000  #Fe
-0.03595001     3.88330000     35.74940000  #Fe
-1.01139002     6.21799999     34.81781000  #Fe
3.17359000      1.15507000     33.71191000  #Fe
0.96496999      5.06206999     33.55357000  #Fe
-0.94138002     6.30232999     32.43907000  #Fe
2.33971999      2.29786000     31.60685000  #Fe
0.19637999      3.92684000     31.51304000  #Fe
6.71595999      2.39839000     8.52344000  #Fe
4.48172999      4.08601000     8.37038000  #Fe
5.55683000      0.08891000     7.55914000  #Fe
7.52526000      1.32033000     6.46136000  #Fe
5.36824998      5.26667999     6.25550000  #Fe
5.55190000      0.21158000     5.17742000  #Fe
6.51616999      2.54312000     4.26303000  #Fe
4.41365999      4.27047000     3.96506000  #Fe
4.43423999      2.16334000     2.46774000  #Fe
6.47287999      3.92324000     2.13139000  #Fe
5.54536998      6.21739999     1.18368000  #Fe
5.35890000      1.21886000     0.16508000  #Fe
3.16925998      5.21099999     39.84623000  #Fe
7.73604000      0.21218000     38.82798000  #Fe
4.28563999      2.50387000     37.87902000  #Fe
6.62234999      4.26033000     37.55336000  #Fe
6.59551999      2.16587000     36.01306000  #Fe
4.33821999      3.88322000     35.74914000  #Fe
3.36273998      6.21810999     34.81772000  #Fe
7.54798000      1.15498000     33.71202000  #Fe
5.33919999      5.06208999     33.55346000  #Fe
3.43277998      6.30230999     32.43926000  #Fe
6.71408999      2.29782000     31.60691000  #Fe
4.57078999      3.92674000     31.51311000  #Fe
1.15140998      6.34885299     8.90675000  #Ni
0.96288999      2.65082000     6.59627000  #Ni
-1.19972001     3.97311000     6.26016000  #Ni
3.27848000      0.30361000     3.83374000  #Ni
-1.08604002     6.10517999     2.53151000  #Ni
3.23663999      2.54454000     0.27448000  #Ni
1.04909999      3.88102000     39.74163000  #Ni
1.10542000      0.32754000     37.47168000  #Ni
1.08942998      6.13154999     36.18554000  #Ni
0.95581999      2.43226000     33.72610000  #Ni
-1.21711001     3.77871000     33.47938000  #Ni
1.13837998      6.31155999     31.30762000  #Ni
7.69521000      0.06580000     8.66211000  #Ni
5.36746999      2.63465000     6.53710000  #Ni
3.18050999      3.94224000     6.19242000  #Ni
7.65660000      0.30908000     3.82819000  #Ni
3.28903998      6.10453999     2.53070000  #Ni
7.61141999      2.54534000     0.27383000  #Ni
5.42483999      3.88095000     39.73793000  #Ni
5.47948000      0.32760000     37.47208000  #Ni
5.46345998      6.13148999     36.18454000  #Ni
5.33020999      2.43260000     33.72611000  #Ni
3.15692999      3.77875000     33.47954000  #Ni
5.51271998      6.31170999     31.30787000  #Ni
     
     
     
