# Supplementary material for: Water Interaction with Fe2NiP Schreibersite (110) Surface: a Quantum Mechanical Atomistic Perspective
Source: J Phys Chem C Nanomater Interfaces. 2022 Jan 25;126(4):2243–52. doi: 10.1021/acs.jpcc.1c09947 (PMC8819687; doi:10.1021/acs.jpcc.1c09947)
Supplement: Supplementary file 2 — jp1c09947_si_003.zip [file jp1c09947_si_003.zip › opt_h2o-fe2nip_poscar/poscar_fenih_feoh]

H 2   O 1   P 24   Fe 48   Ni 24
  1.000000000
    8.748798     0.000000     0.000000
    -2.187200     6.352773     0.000000
    0.000000     0.000000     40.000000
H   O   P   Fe   Ni
2    1    24    48    24
Cartesian
0.08598998      5.34621999     9.55825000  #H
3.09487999      2.02439000     11.24043000  #H
2.29524999      2.35074000     10.78972000  #O
0.07779999      1.76292000     8.59260000  #P
2.20852999      4.40304000     8.09006000  #P
-0.05080001     2.19006000     4.78523000  #P
2.21765999      4.83825000     4.24079000  #P
2.22364000      1.63875000     2.11753000  #P
-0.07667001     4.29274000     1.59382000  #P
2.11213999      2.16129000     38.38559000  #P
0.04473999      4.82552000     37.89023000  #P
0.03398000      1.63164000     35.68267000  #P
2.14540999      4.34981000     35.30805000  #P
0.15336999      1.74588000     31.60504000  #P
2.37570999      4.55519000     31.42382000  #P
4.47943999      1.71777000     8.51363000  #P
6.57459999      4.52304000     8.24255000  #P
4.29216999      2.14964000     4.72204000  #P
6.60362999      4.84127000     4.27785000  #P
6.60876000      1.63536000     2.11532000  #P
4.29823999      4.28599000     1.58598000  #P
6.48826999      2.16236000     38.38646000  #P
4.41931999      4.82563000     37.88958000  #P
4.40847000      1.63196000     35.68216000  #P
6.51971999      4.34938000     35.30742000  #P
4.52760999      1.74588000     31.60531000  #P
6.75011999      4.55522000     31.42385000  #P
2.28287999      2.28382000     8.96920000  #Fe
-0.00501001     4.03573000     8.47322000  #Fe
1.21363000      0.00768000     7.57081000  #Fe
3.17056000      1.29697000     6.53486000  #Fe
0.98816998      5.25666999     6.21122000  #Fe
1.17425000      0.25074000     5.21282000  #Fe
2.10389999      2.54917000     4.26518000  #Fe
0.03135999      4.29287000     3.93157000  #Fe
0.05572999      2.17878000     2.48019000  #Fe
2.09734999      3.92992000     2.11442000  #Fe
1.16573998      6.23653999     1.17609000  #Fe
0.98529000      1.23461000     0.16362000  #Fe
-1.20393002     5.22830999     39.83442000  #Fe
3.36214000      0.22902000     38.81932000  #Fe
-0.08807001     2.51916000     37.86852000  #Fe
2.25017999      4.27615000     37.54189000  #Fe
2.22319999      2.18163000     36.00313000  #Fe
-0.03388001     3.89875000     35.73856000  #Fe
-1.00970002     6.23411999     34.80702000  #Fe
3.17639000      1.17233000     33.70115000  #Fe
0.96787999      5.07953999     33.54245000  #Fe
-0.93926002     6.32034999     32.42901000  #Fe
2.34200999      2.31568000     31.59655000  #Fe
0.19879999      3.94502000     31.50205000  #Fe
6.66479999      2.33595000     8.54268000  #Fe
4.40358999      3.97457000     8.33218000  #Fe
3.37506998      6.31592999     7.50772000  #Fe
7.55270000      1.30039000     6.48286000  #Fe
5.38500998      5.23819999     6.23182000  #Fe
5.55040000      0.23036000     5.15521000  #Fe
6.50856999      2.55788000     4.24582000  #Fe
4.42728999      4.29738000     3.91515000  #Fe
4.43190999      2.17333000     2.45997000  #Fe
6.47536999      3.93753000     2.11489000  #Fe
5.54433998      6.23200999     1.17840000  #Fe
5.36240000      1.23464000     0.16198000  #Fe
3.16893998      5.22803999     39.83389000  #Fe
7.73750000      0.22900000     38.82019000  #Fe
4.28693999      2.51863000     37.86753000  #Fe
6.62515999      4.27651000     37.54013000  #Fe
6.59754999      2.18115000     36.00357000  #Fe
4.34035999      3.89884000     35.73848000  #Fe
3.36446998      6.23416999     34.80707000  #Fe
7.55078000      1.17219000     33.70120000  #Fe
5.34212999      5.07961999     33.54249000  #Fe
3.43485998      6.32026999     32.42914000  #Fe
6.71644999      2.31560000     31.59666000  #Fe
4.57311999      3.94500000     31.50230000  #Fe
1.15162998      6.21820999     8.72240000  #Ni
1.06884999      2.60912000     6.69486000  #Ni
-1.17832001     3.93841000     6.20187000  #Ni
3.26732000      0.33597000     3.83657000  #Ni
-1.09363002     6.12643999     2.52400000  #Ni
3.23951999      2.55507000     0.26456000  #Ni
1.05129999      3.89652000     39.72539000  #Ni
1.10658000      0.34450000     37.46186000  #Ni
1.09095998      6.14759999     36.17409000  #Ni
0.95855999      2.44974000     33.71599000  #Ni
-1.21435001     3.79595000     33.46794000  #Ni
1.14033998      6.32995999     31.29571000  #Ni
5.43529998      6.30577999     8.65965000  #Ni
5.38636999      2.58603000     6.52961000  #Ni
3.20813999      3.95851000     6.10547000  #Ni
7.66453000      0.34284000     3.84201000  #Ni
3.28423998      6.12287999     2.50823000  #Ni
7.61702999      2.55505000     0.26985000  #Ni
5.42824999      3.89514000     39.72254000  #Ni
5.48130000      0.34456000     37.46318000  #Ni
5.46467998      6.14749999     36.17367000  #Ni
5.33320999      2.44996000     33.71605000  #Ni
3.15986999      3.79575000     33.46824000  #Ni
5.51474998      6.32999999     31.29614000  #Ni
     
     
     
