# Supplementary material for: Water Interaction with Fe2NiP Schreibersite (110) Surface: a Quantum Mechanical Atomistic Perspective
Source: J Phys Chem C Nanomater Interfaces. 2022 Jan 25;126(4):2243–52. doi: 10.1021/acs.jpcc.1c09947 (PMC8819687; doi:10.1021/acs.jpcc.1c09947)
Supplement: Supplementary file 2 — jp1c09947_si_003.zip [file jp1c09947_si_003.zip › opt_h2o-fe2nip_poscar/poscar_fenih_poh]

H 2   O 1   P 24   Fe 48   Ni 24
  1.000000000
    8.748798     0.000000     0.000000
    -2.187200     6.352773     0.000000
    0.000000     0.000000     40.000000
H   O   P   Fe   Ni
2    1    24    48    24
Cartesian
1.05955999      2.25964000     11.21837000  #H
4.24411998      5.77720999     9.14774000  #H
0.34196000      1.70509000     10.85314000  #O
0.26470999      1.81935000     9.18573000  #P
2.22382999      4.63129000     8.24366000  #P
-0.05215001     2.08421000     4.66099000  #P
2.21356999      4.79981000     4.30041000  #P
2.22884000      1.60677000     2.09127000  #P
-0.07877001     4.26984000     1.59671000  #P
4.49756999      1.87238000     8.54276000  #P
6.72453999      4.61672000     8.29955000  #P
4.32637999      2.09423000     4.69717000  #P
6.58902999      4.79832000     4.28335000  #P
6.59817000      1.60898000     2.09030000  #P
4.29585999      4.26933000     1.59811000  #P
2.10928999      2.12955000     38.37450000  #P
0.03892999      4.79252000     37.88343000  #P
0.02762000      1.60063000     35.67295000  #P
2.13843999      4.31824000     35.29916000  #P
0.14525999      1.71561000     31.59726000  #P
2.36927999      4.52459000     31.41231000  #P
6.48236999      2.12876000     38.37318000  #P
4.41306999      4.79270000     37.88312000  #P
4.40191000      1.60057000     35.67314000  #P
6.51278999      4.31794000     35.29883000  #P
4.51963999      1.71561000     31.59744000  #P
6.74353999      4.52458000     31.41223000  #P
2.32332999      2.45897000     8.44301000  #Fe
0.11747999      3.95929000     8.37874000  #Fe
1.21889000      0.16996000     7.58294000  #Fe
3.14885000      1.32284000     6.43285000  #Fe
0.97863998      5.25561999     6.26154000  #Fe
1.16257000      0.19199000     5.18739000  #Fe
2.14258999      2.52597000     4.23661000  #Fe
0.02647999      4.25101000     3.96795000  #Fe
0.05774999      2.15344000     2.43198000  #Fe
2.09701999      3.91413000     2.11616000  #Fe
1.17122998      6.20291999     1.16932000  #Fe
0.98070000      1.20336000     0.14335000  #Fe
6.79355999      2.39276000     8.51155000  #Fe
4.48111999      4.15131000     8.41588000  #Fe
5.59099000      0.08233000     7.61485000  #Fe
7.50484000      1.34152000     6.42672000  #Fe
5.36165998      5.24508999     6.25644000  #Fe
5.54952000      0.19340000     5.20585000  #Fe
6.50742999      2.52656000     4.24733000  #Fe
4.40407999      4.25116000     3.96864000  #Fe
4.42984999      2.15266000     2.44898000  #Fe
6.46945999      3.90981000     2.11424000  #Fe
5.54405998      6.20441999     1.16524000  #Fe
5.35440000      1.20316000     0.14611000  #Fe
-1.20767002     5.19568999     39.82957000  #Fe
3.35705000      0.19577000     38.81084000  #Fe
-0.09074001     2.48939000     37.85927000  #Fe
2.24344999      4.24479000     37.53507000  #Fe
2.21698999      2.14997000     35.99433000  #Fe
-0.04136001     3.86786000     35.72898000  #Fe
-1.01572002     6.20283999     34.79772000  #Fe
3.16951000      1.14189000     33.69181000  #Fe
0.96048999      5.04926999     33.53351000  #Fe
-0.94718002     6.28960999     32.41918000  #Fe
2.33444999      2.28508000     31.58716000  #Fe
0.19218999      3.91441000     31.49169000  #Fe
3.16726998      5.19596999     39.83021000  #Fe
7.73130000      0.19608000     38.80852000  #Fe
4.28271999      2.48931000     37.86012000  #Fe
6.61818999      4.24475000     37.53468000  #Fe
6.59134999      2.14984000     35.99436000  #Fe
4.33291999      3.86779000     35.72947000  #Fe
3.35879998      6.20298999     34.79792000  #Fe
7.54405000      1.14182000     33.69157000  #Fe
5.33490999      5.04918999     33.53343000  #Fe
3.42740998      6.28957999     32.41918000  #Fe
6.70872999      2.28509000     31.58686000  #Fe
4.56655999      3.91431000     31.49184000  #Fe
3.27716000      0.06850000     8.68871000  #Ni
0.95716999      2.60332000     6.49919000  #Ni
-1.22450001     3.96241000     6.24000000  #Ni
3.27322000      0.28594000     3.82247000  #Ni
-1.08650002     6.09075999     2.51940000  #Ni
3.23393999      2.53101000     0.25491000  #Ni
7.78463000      0.09798000     8.62286000  #Ni
5.34206999      2.64657000     6.55549000  #Ni
3.15622999      3.95512000     6.23537000  #Ni
7.64299000      0.28527000     3.80714000  #Ni
3.28690998      6.09125999     2.52818000  #Ni
7.60581999      2.53231000     0.24915000  #Ni
1.04564999      3.86529000     39.72223000  #Ni
1.10115000      0.31141000     37.45266000  #Ni
1.08462998      6.11579999     36.16497000  #Ni
0.95238999      2.41951000     33.70779000  #Ni
-1.22117001     3.76658000     33.45747000  #Ni
1.13248998      6.29907999     31.28553000  #Ni
5.41925999      3.86689000     39.72148000  #Ni
5.47475000      0.31136000     37.45274000  #Ni
5.45931998      6.11557999     36.16479000  #Ni
5.32686999      2.41939000     33.70782000  #Ni
3.15317999      3.76685000     33.45783000  #Ni
5.50688998      6.29909999     31.28526000  #Ni
     
     
     
