# Supplementary material for: Water Interaction with Fe2NiP Schreibersite (110) Surface: a Quantum Mechanical Atomistic Perspective
Source: J Phys Chem C Nanomater Interfaces. 2022 Jan 25;126(4):2243–52. doi: 10.1021/acs.jpcc.1c09947 (PMC8819687; doi:10.1021/acs.jpcc.1c09947)
Supplement: Supplementary file 2 — jp1c09947_si_003.zip [file jp1c09947_si_003.zip › opt_h2o-fe2nip_poscar/poscar_fenih_poh_2]

H 2   O 1   P 24   Fe 48   Ni 24
  1.000000000
    8.748798     0.000000     0.000000
    -2.187200     6.352773     0.000000
    0.000000     0.000000     40.000000
H   O   P   Fe   Ni
2    1    24    48    24
Cartesian
-0.03316002     5.55894999     9.33815000  #H
0.02831999      2.37050000     11.28451000  #H
0.43491000      1.63080000     10.79192000  #O
0.21049999      1.81649000     9.13135000  #P
2.32600999      4.58394000     8.26053000  #P
-0.03283001     2.07445000     4.68250000  #P
2.21987999      4.77345000     4.28066000  #P
2.23485000      1.58666000     2.09273000  #P
-0.06904001     4.24978000     1.59508000  #P
2.11579999      2.11359000     38.37346000  #P
0.04666999      4.77698000     37.88230000  #P
0.03320000      1.58844000     35.67046000  #P
2.14397999      4.30585000     35.29707000  #P
0.14889999      1.70912000     31.59599000  #P
2.37232999      4.51802000     31.41075000  #P
4.57198999      1.80830000     8.54768000  #P
6.66831999      4.57885000     8.24616000  #P
4.32573999      2.06919000     4.68578000  #P
6.60948999      4.78000000     4.28725000  #P
6.61085000      1.58697000     2.08955000  #P
4.30419999      4.24501000     1.59285000  #P
6.48987999      2.11335000     38.37290000  #P
4.42082999      4.77706000     37.88161000  #P
4.40750000      1.58844000     35.67061000  #P
6.51843999      4.30556000     35.29680000  #P
4.52333999      1.70918000     31.59619000  #P
6.74669999      4.51814000     31.41081000  #P
2.34789999      2.39337000     8.48609000  #Fe
0.12896999      4.03122000     8.43478000  #Fe
1.24924000      0.12707000     7.68357000  #Fe
3.16029000      1.28502000     6.45346000  #Fe
0.99607998      5.21596999     6.26398000  #Fe
1.17717000      0.17092000     5.23347000  #Fe
2.14509999      2.49897000     4.24378000  #Fe
0.03977999      4.22951000     3.95899000  #Fe
0.06602999      2.13165000     2.44008000  #Fe
2.10364999      3.88754000     2.11502000  #Fe
1.17640998      6.18395999     1.16570000  #Fe
0.98967000      1.18295000     0.14430000  #Fe
-1.19786002     5.17646999     39.82813000  #Fe
3.36438000      0.17967000     38.80916000  #Fe
-0.08467001     2.47340000     37.85732000  #Fe
2.25083999      4.22982000     37.53293000  #Fe
2.22200999      2.13666000     35.99238000  #Fe
-0.03589001     3.85585000     35.72738000  #Fe
-1.00960002     6.19156999     34.79620000  #Fe
3.17465000      1.13293000     33.69006000  #Fe
0.96562999      5.04075999     33.53168000  #Fe
-0.94339002     6.28241999     32.41748000  #Fe
2.33804999      2.27825000     31.58500000  #Fe
0.19558999      3.90784000     31.48882000  #Fe
6.81224999      2.38734000     8.47575000  #Fe
4.50567999      4.04972000     8.36130000  #Fe
5.60781000      0.04496000     7.51896000  #Fe
7.52182000      1.29893000     6.41082000  #Fe
5.37764998      5.21306999     6.23959000  #Fe
5.55365000      0.16728000     5.15751000  #Fe
6.52511999      2.50720000     4.23639000  #Fe
4.41595999      4.23166000     3.95935000  #Fe
4.43898999      2.12952000     2.44355000  #Fe
6.47978999      3.89152000     2.10996000  #Fe
5.55491998      6.18237999     1.16533000  #Fe
5.36419000      1.18415000     0.14476000  #Fe
3.17455998      5.17717999     39.82769000  #Fe
7.73968000      0.17912000     38.80790000  #Fe
4.28947999      2.47332000     37.85708000  #Fe
6.62565999      4.22976000     37.53236000  #Fe
6.59627999      2.13638000     35.99239000  #Fe
4.33829999      3.85576000     35.72757000  #Fe
3.36473998      6.19161999     34.79644000  #Fe
7.54914000      1.13287000     33.68999000  #Fe
5.34005999      5.04073999     33.53174000  #Fe
3.43099998      6.28230999     32.41763000  #Fe
6.71245999      2.27838000     31.58499000  #Fe
4.57002999      3.90787000     31.48905000  #Fe
3.38946000      0.00438000     8.73996000  #Ni
0.97111999      2.58131000     6.54923000  #Ni
-1.19453001     3.91867000     6.23754000  #Ni
3.27591000      0.26293000     3.81839000  #Ni
-1.07767002     6.07076999     2.52835000  #Ni
3.24208999      2.51147000     0.25244000  #Ni
1.05471999      3.84630000     39.71988000  #Ni
1.10868000      0.29634000     37.45114000  #Ni
1.09181998      6.10327999     36.16457000  #Ni
0.95789999      2.41075000     33.70644000  #Ni
-1.21561001     3.75793000     33.45500000  #Ni
1.13612998      6.29264999     31.28426000  #Ni
7.72141000      0.06374000     8.58352000  #Ni
5.36078999      2.59057000     6.51965000  #Ni
3.16926999      3.92552000     6.21398000  #Ni
7.66231000      0.26667000     3.80833000  #Ni
3.29515998      6.06837999     2.51065000  #Ni
7.61689999      2.51184000     0.25025000  #Ni
5.42910999      3.84739000     39.71824000  #Ni
5.48266000      0.29614000     37.45219000  #Ni
5.46616998      6.10305999     36.16408000  #Ni
5.33241999      2.41063000     33.70648000  #Ni
3.15871999      3.75792000     33.45521000  #Ni
5.51038998      6.29269999     31.28428000  #Ni
     
     
     
