# Supplementary material for: Water Interaction with Fe2NiP Schreibersite (110) Surface: a Quantum Mechanical Atomistic Perspective
Source: J Phys Chem C Nanomater Interfaces. 2022 Jan 25;126(4):2243–52. doi: 10.1021/acs.jpcc.1c09947 (PMC8819687; doi:10.1021/acs.jpcc.1c09947)
Supplement: Supplementary file 2 — jp1c09947_si_003.zip [file jp1c09947_si_003.zip › opt_h2o-fe2nip_poscar/poscar_h2o_fe]

H 4   O 2   P 12   Fe 24   Ni 12
  1.000000000
    4.374399     0.000000     0.000000
    -2.187200     6.352773     0.000000
    0.000000     0.000000     40.000000
H   O   P   Fe   Ni
4    2    12    24    12
Cartesian
0.87632999      4.20638000     11.13193000  #H
3.06352999      2.14640000     28.86807000  #H
0.01076998      5.41309999     10.69282000  #H
2.19797000      0.93967000     29.30718000  #H
-0.03048001     4.44258000     10.85396000  #O
2.15671999      1.91019000     29.14604000  #O
0.15830999      1.75514000     8.60257000  #P
2.24640999      4.54937000     8.24616000  #P
-0.09428001     2.07360000     4.70410000  #P
2.17008999      4.76568000     4.30270000  #P
2.18466000      1.58206000     2.10819000  #P
-0.12264001     4.24154000     1.60511000  #P
2.06454999      2.11123000     38.39489000  #P
-0.00254001     4.77072000     37.89181000  #P
-0.01711000     1.58709000     35.69730000  #P
2.09291999      4.27918000     35.29590000  #P
0.05920999      1.80340000     31.75384000  #P
2.34550999      4.59763000     31.39743000  #P
2.34929999      2.35065000     8.50617000  #Fe
0.06278999      4.00881000     8.48795000  #Fe
1.20944000      0.00733000     7.54622000  #Fe
3.10187000      1.27512000     6.43416000  #Fe
0.94454998      5.19303999     6.26739000  #Fe
1.13205000      0.16014000     5.17253000  #Fe
2.09143999      2.49854000     4.25642000  #Fe
-0.01547001     4.22729000     3.96236000  #Fe
0.01435999      2.12476000     2.45696000  #Fe
2.05143999      3.88563000     2.12496000  #Fe
1.12577998      6.17807999     1.17655000  #Fe
0.93714000      1.17976000     0.16104000  #Fe
-1.25006002     5.17301999     39.83896000  #Fe
3.31298000      0.17470000     38.82345000  #Fe
-0.13576001     2.46715000     37.87504000  #Fe
2.20155999      4.22801000     37.54304000  #Fe
2.17172999      2.12548000     36.03764000  #Fe
-0.09576001     3.85423000     35.74358000  #Fe
-1.05515002     6.19262999     34.82747000  #Fe
3.13175000      1.15973000     33.73261000  #Fe
0.91466999      5.07764999     33.56584000  #Fe
-0.97776002     6.34543999     32.45378000  #Fe
2.24998999      2.34397000     31.51205000  #Fe
0.16209999      4.00213000     31.49383000  #Fe
1.11387998      6.35264299     8.63482000  #Ni
0.92553999      2.57348000     6.56778000  #Ni
-1.24249001     3.90868000     6.23979000  #Ni
3.23477000      0.26082000     3.81936000  #Ni
-1.13129002     6.06558999     2.52316000  #Ni
3.19126999      2.50955000     0.26955000  #Ni
1.00406999      3.84323000     39.73045000  #Ni
1.05591000      0.28718000     37.47684000  #Ni
1.04756998      6.09194999     36.18064000  #Ni
0.94470999      2.44410000     33.76021000  #Ni
-1.26166001     3.77929000     33.43222000  #Ni
3.30108000      0.00013000     31.36518000  #Ni
     
     
     
