# Supplementary material for: Water Interaction with Fe2NiP Schreibersite (110) Surface: a Quantum Mechanical Atomistic Perspective
Source: J Phys Chem C Nanomater Interfaces. 2022 Jan 25;126(4):2243–52. doi: 10.1021/acs.jpcc.1c09947 (PMC8819687; doi:10.1021/acs.jpcc.1c09947)
Supplement: Supplementary file 2 — jp1c09947_si_003.zip [file jp1c09947_si_003.zip › opt_h2o-fe2nip_poscar/poscar_h2o_fe_2x1]

H 2   O 1   P 24   Fe 48   Ni 24
  1.000000000
    8.748798     0.000000     0.000000
    -2.187200     6.352773     0.000000
    0.000000     0.000000     40.000000
H   O   P   Fe   Ni
2    1    24    48    24
Cartesian
0.90771999      4.41081000     11.12042000  #H
-0.28590002     5.35242999     10.82753000  #H
-0.02600001     4.40783000     10.83457000  #O
0.14086999      1.78996000     8.58770000  #P
2.28299999      4.59546000     8.31431000  #P
-0.09052001     2.05836000     4.70497000  #P
2.16639999      4.76263000     4.31005000  #P
2.18133000      1.58116000     2.10534000  #P
-0.12321001     4.24300000     1.61231000  #P
2.06641999      2.11531000     38.38828000  #P
-0.00189001     4.77853000     37.89732000  #P
-0.01288000     1.59532000     35.68502000  #P
2.10090999      4.31011000     35.31140000  #P
0.11445999      1.72493000     31.61161000  #P
2.33768999      4.53368000     31.42360000  #P
4.52989999      1.80148000     8.59263000  #P
6.62957999      4.59819000     8.31020000  #P
4.28028999      2.05442000     4.68789000  #P
6.54597999      4.76129000     4.31610000  #P
6.55784000      1.57963000     2.10588000  #P
4.25123999      4.24192000     1.60971000  #P
6.44127999      2.11549000     38.38858000  #P
4.37266999      4.77850000     37.89721000  #P
4.36156000      1.59531000     35.68493000  #P
6.47532999      4.31021000     35.31140000  #P
4.48901999      1.72484000     31.61137000  #P
6.71200999      4.53369000     31.42373000  #P
2.34801999      2.39439000     8.50530000  #Fe
0.08379999      4.04655000     8.50357000  #Fe
1.19609000      0.04252000     7.56752000  #Fe
3.09798000      1.29512000     6.43855000  #Fe
0.94150998      5.20421999     6.29443000  #Fe
1.13057000      0.15673000     5.19179000  #Fe
2.09294999      2.49640000     4.25909000  #Fe
-0.01714001     4.21980000     3.98363000  #Fe
0.01084999      2.12398000     2.45902000  #Fe
2.04925999      3.88346000     2.12789000  #Fe
1.12556998      6.17974999     1.17765000  #Fe
0.93792000      1.18373000     0.15839000  #Fe
-1.24907002     5.17669999     39.84363000  #Fe
3.31635000      0.18046000     38.82218000  #Fe
-0.13437001     2.47398000     37.87181000  #Fe
2.20279999      4.23350000     37.54813000  #Fe
2.17556999      2.14116000     36.01037000  #Fe
-0.07973001     3.86221000     35.74413000  #Fe
-1.05312002     6.20057999     34.81168000  #Fe
3.13472000      1.14587000     33.70548000  #Fe
0.92747999      5.05385999     33.54727000  #Fe
-0.97842002     6.29720999     32.43249000  #Fe
2.30325999      2.29427000     31.60002000  #Fe
0.16085999      3.92361000     31.50365000  #Fe
6.71197999      2.40218000     8.49678000  #Fe
4.46139999      4.03386000     8.39217000  #Fe
5.59096000      0.03827000     7.55157000  #Fe
7.48639000      1.28705000     6.45353000  #Fe
5.31713998      5.20609999     6.27801000  #Fe
5.50499000      0.15719000     5.17527000  #Fe
6.47683999      2.49410000     4.25775000  #Fe
4.35950999      4.21926000     3.97696000  #Fe
4.38748999      2.12321000     2.45173000  #Fe
6.42532999      3.88460000     2.13002000  #Fe
5.50070998      6.17885999     1.17846000  #Fe
5.31283000      1.18315000     0.15708000  #Fe
3.12511998      5.17631999     39.84282000  #Fe
7.69093000      0.18030000     38.82285000  #Fe
4.24023999      2.47408000     37.87121000  #Fe
6.57737999      4.23346000     37.54807000  #Fe
6.55001999      2.14122000     36.01027000  #Fe
4.29469999      3.86225000     35.74388000  #Fe
3.32126998      6.20050999     34.81163000  #Fe
7.50916000      1.14578000     33.70546000  #Fe
5.30187999      5.05381999     33.54717000  #Fe
3.39604998      6.29720999     32.43248000  #Fe
6.67767999      2.29434000     31.59995000  #Fe
4.53522999      3.92354000     31.50356000  #Fe
3.30466000      0.03962000     8.64654000  #Ni
0.91864999      2.59546000     6.56324000  #Ni
-1.25559001     3.92704000     6.27743000  #Ni
3.22881000      0.25253000     3.82069000  #Ni
-1.13062002     6.06267999     2.53279000  #Ni
3.19000999      2.51222000     0.26617000  #Ni
1.00294999      3.84684000     39.73443000  #Ni
1.06126000      0.29793000     37.46620000  #Ni
1.04701998      6.10849999     36.17901000  #Ni
0.92003999      2.42413000     33.72198000  #Ni
-1.25267001     3.77373000     33.46904000  #Ni
1.10200998      6.30872999     31.30130000  #Ni
7.65202000      0.01883000     8.70429000  #Ni
5.30497999      2.56850000     6.53375000  #Ni
3.11048999      3.91833000     6.24873000  #Ni
7.60923000      0.25219000     3.82329000  #Ni
3.24429998      6.06130999     2.52967000  #Ni
7.56497999      2.51193000     0.26827000  #Ni
5.37829999      3.84641000     39.73422000  #Ni
5.43587000      0.29794000     37.46606000  #Ni
5.42141998      6.10856999     36.17929000  #Ni
5.29438999      2.42405000     33.72183000  #Ni
3.12169999      3.77380000     33.46896000  #Ni
5.47636998      6.30873999     31.30107000  #Ni
     
     
     
