# Supplementary material for: Water Interaction with Fe2NiP Schreibersite (110) Surface: a Quantum Mechanical Atomistic Perspective
Source: J Phys Chem C Nanomater Interfaces. 2022 Jan 25;126(4):2243–52. doi: 10.1021/acs.jpcc.1c09947 (PMC8819687; doi:10.1021/acs.jpcc.1c09947)
Supplement: Supplementary file 2 — jp1c09947_si_003.zip [file jp1c09947_si_003.zip › opt_h2o-fe2nip_poscar/poscar_h2o_fe_2x2]

H 2   O 1   P 48   Fe 96   Ni 48
  1.000000000
    8.748798     0.000000     0.000000
    -4.374400     12.705546     0.000000
    0.000000     0.000000     40.000000
H   O   P   Fe   Ni
2    1    48    96    48
Cartesian
-1.30286003     10.60564999    11.15446000  #H
-2.33848003     11.71672999    10.84185000  #H
-2.21177003     10.74542999    10.82657000  #O
0.14288999      1.79772000     8.57674000  #P
2.29308999      4.60320000     8.38495000  #P
-0.09041001     2.03111000     4.68614000  #P
2.16812999      4.74949000     4.31636000  #P
2.18017000      1.57356000     2.09828000  #P
-0.12459001     4.23792000     1.61396000  #P
2.06412999      2.12127000     38.38536000  #P
-0.00537001     4.78495000     37.89903000  #P
-0.01591000     1.60672000     35.68158000  #P
2.09750999      4.32270000     35.31109000  #P
0.11185999      1.73950000     31.60921000  #P
2.33474999      4.54837000     31.42412000  #P
-2.04622002     8.14086999     8.58591000  #P
0.09710997      10.95093999    8.32097000  #P
-2.28213002     8.39678999     4.70698000  #P
-0.02432003     11.10074999    4.31645000  #P
-0.00985002     7.92547999     2.10773000  #P
-2.31260003     10.58569999    1.61236000  #P
-0.12367002     8.47533999     38.38931000  #P
-2.19263003     11.13694999    37.89692000  #P
-2.20341002     7.95947999     35.68396000  #P
-0.08988003     10.67383999    35.30909000  #P
-2.07560002     8.09250999     31.61139000  #P
0.14757997      10.90090999    31.42190000  #P
4.53253999      1.80487000     8.58570000  #P
6.67110999      4.60807000     8.39201000  #P
4.28400999      2.03601000     4.68275000  #P
6.54330999      4.75022000     4.31829000  #P
6.55495000      1.57243000     2.09912000  #P
4.25057999      4.23736000     1.61330000  #P
6.43865999      2.12122000     38.38561000  #P
4.36916999      4.78487000     37.89902000  #P
4.35855000      1.60666000     35.68179000  #P
6.47186999      4.32271000     35.31116000  #P
4.48627999      1.73954000     31.60918000  #P
6.70916999      4.54837000     31.42420000  #P
2.32772998      8.14604999     8.58349000  #P
4.44127997      10.94908999    8.31574000  #P
2.08858998      8.38996999     4.69355000  #P
4.35444997      11.09849999    4.31940000  #P
4.36654998      7.92541999     2.10725000  #P
2.06099997      10.58511999    1.61001000  #P
4.25114998      8.47554999     38.38920000  #P
2.18189997      11.13695999    37.89679000  #P
2.17099998      7.95946999     35.68388000  #P
4.28452997      10.67390999    35.30895000  #P
2.29877998      8.09246999     31.61136000  #P
4.52193997      10.90087999    31.42207000  #P
2.34390999      2.40194000     8.49343000  #Fe
0.10990999      4.03737000     8.40193000  #Fe
1.19597000      0.03887000     7.56497000  #Fe
3.09836000      1.28667000     6.43181000  #Fe
0.94086998      5.19442999     6.29587000  #Fe
1.13167000      0.13888000     5.18597000  #Fe
2.10116999      2.48401000     4.25096000  #Fe
-0.01828001     4.20410000     3.99455000  #Fe
0.00943999      2.11620000     2.45039000  #Fe
2.04768999      3.87790000     2.12766000  #Fe
1.12457998      6.17594999     1.17938000  #Fe
0.93645000      1.18202000     0.15267000  #Fe
-1.25076002     5.17649999     39.84592000  #Fe
3.31424000      0.18337000     38.81891000  #Fe
-0.13741001     2.48067000     37.86869000  #Fe
2.19926999      4.24244000     37.54766000  #Fe
2.17240999      2.15205000     36.00778000  #Fe
-0.08301001     3.87395000     35.74364000  #Fe
-1.05612002     6.21256999     34.81182000  #Fe
3.13134000      1.15873000     33.70305000  #Fe
0.92381999      5.06748999     33.54726000  #Fe
-0.98093002     6.31159999     32.43232000  #Fe
2.30043999      2.30883000     31.59837000  #Fe
0.15799999      3.93835000     31.50300000  #Fe
0.15745997      8.75109999     8.50638000  #Fe
-2.10490003     10.39764999    8.50789000  #Fe
-0.98598002     6.38844999     7.57232000  #Fe
0.91649998      7.63604999     6.45753000  #Fe
-1.24802003     11.54592999    6.29895000  #Fe
-1.06139002     6.49943999     5.19582000  #Fe
-0.09652003     8.83362999     4.26342000  #Fe
-2.20793003     10.55925999    3.98495000  #Fe
-2.18019002     8.46490999     2.46125000  #Fe
-0.14142003     10.22761999    2.13257000  #Fe
-1.06183004     12.52571999    1.17403000  #Fe
-1.25087002     7.53577999     0.15878000  #Fe
-3.43733003     11.52762999    39.84295000  #Fe
1.12665998      6.53748999     38.82333000  #Fe
-2.32574003     8.83337999     37.87069000  #Fe
0.01164997      10.59520999    37.54574000  #Fe
-0.01530002     8.50397999     36.01020000  #Fe
-2.27072003     10.22591999    35.74336000  #Fe
-3.24327004     12.56477999    34.80915000  #Fe
0.94451998      7.51203999     33.70510000  #Fe
-1.26296003     11.42006999    33.54522000  #Fe
-3.16794004     12.66414999    32.42948000  #Fe
0.11291997      8.66143999     31.59893000  #Fe
-2.02912003     10.29112999    31.50088000  #Fe
6.71930999      2.41468000     8.49509000  #Fe
4.48201999      4.03898000     8.39941000  #Fe
5.59408000      0.03829000     7.55256000  #Fe
7.48463000      1.28606000     6.44933000  #Fe
5.31384998      5.19056999     6.29551000  #Fe
5.50534000      0.14275000     5.17532000  #Fe
6.47779999      2.48220000     4.25485000  #Fe
4.35808999      4.20561000     3.98934000  #Fe
4.38477999      2.11547000     2.44827000  #Fe
6.42324999      3.87653000     2.13017000  #Fe
5.49944998      6.17520999     1.17986000  #Fe
5.31097000      1.18170000     0.15228000  #Fe
3.12367998      5.17623999     39.84561000  #Fe
7.68885000      0.18341000     38.81891000  #Fe
4.23708999      2.48083000     37.86857000  #Fe
6.57364999      4.24232000     37.54774000  #Fe
6.54680999      2.15207000     36.00784000  #Fe
4.29135999      3.87390000     35.74355000  #Fe
3.31834998      6.21256999     34.81172000  #Fe
7.50572000      1.15864000     33.70296000  #Fe
5.29823999      5.06741999     33.54723000  #Fe
3.39344998      6.31158999     32.43223000  #Fe
6.67484999      2.30886000     31.59840000  #Fe
4.53239999      3.93840000     31.50285000  #Fe
4.51926997      8.74723999     8.49960000  #Fe
2.27463997      10.38420999    8.39565000  #Fe
3.38358998      6.38614999     7.56739000  #Fe
5.29289998      7.63058999     6.45666000  #Fe
3.12865997      11.55221999    6.28067000  #Fe
3.31343998      6.49742999     5.18923000  #Fe
4.28526997      8.83328999     4.25900000  #Fe
2.16686997      10.55789999    3.98133000  #Fe
2.19540998      8.46444999     2.45617000  #Fe
4.23346997      10.22979999    2.13203000  #Fe
3.31278996      12.52556999    1.17406000  #Fe
3.12406998      7.53544999     0.15786000  #Fe
0.93681997      11.52742999    39.84223000  #Fe
5.50113998      6.53738999     38.82386000  #Fe
2.04861997      8.83329999     37.87027000  #Fe
4.38627997      10.59530999    37.54557000  #Fe
4.35914998      8.50400999     36.01009000  #Fe
2.10368997      10.22597999    35.74317000  #Fe
1.13108996      12.56477999    34.80915000  #Fe
5.31896998      7.51195999     33.70507000  #Fe
3.11141997      11.42010999    33.54515000  #Fe
1.20646996      12.66414999    32.42950000  #Fe
4.48733997      8.66137999     31.59895000  #Fe
2.34528997      10.29105999    31.50096000  #Fe
1.09242998      6.37193999     8.70433000  #Ni
0.92682999      2.56966000     6.52887000  #Ni
-1.27551001     3.91530000     6.28064000  #Ni
3.23023000      0.23721000     3.81611000  #Ni
-1.13144002     6.05148999     2.53928000  #Ni
3.18874999      2.51148000     0.26360000  #Ni
1.00133999      3.84727000     39.73381000  #Ni
1.05906000      0.30536000     37.46282000  #Ni
1.04423998      6.11945999     36.17986000  #Ni
0.91660999      2.43797000     33.71994000  #Ni
-1.25626001     3.78621000     33.46851000  #Ni
-1.08781004     12.67613999    31.29821000  #Ni
3.30631000      0.04274000     8.64193000  #Ni
-1.27173003     8.93689999     6.56432000  #Ni
-3.44558003     10.26943999    6.28143000  #Ni
1.03941998      6.59039999     3.82505000  #Ni
-3.31663004     12.40583999    2.52889000  #Ni
1.00165997      8.86238999     0.26928000  #Ni
-1.18464003     10.19917999    39.73338000  #Ni
-1.12848002     6.65875999     37.46694000  #Ni
-1.14276004     12.47185999    36.17615000  #Ni
-1.26964003     8.79108999     33.72155000  #Ni
-3.44257003     10.13969999    33.46669000  #Ni
1.09920998      6.32340999     31.30075000  #Ni
5.46393998      6.36928999     8.69785000  #Ni
5.29939999      2.55885000     6.53193000  #Ni
3.10114999      3.91373000     6.27439000  #Ni
7.60649000      0.23521000     3.81514000  #Ni
3.24403998      6.05181999     2.53746000  #Ni
7.56321999      2.51117000     0.26438000  #Ni
5.37635999      3.84688000     39.73416000  #Ni
5.43346000      0.30530000     37.46283000  #Ni
5.41865998      6.11942999     36.18000000  #Ni
5.29099999      2.43793000     33.71998000  #Ni
3.11815999      3.78625000     33.46840000  #Ni
3.28657996      12.67610999    31.29809000  #Ni
7.65560000      0.02383000     8.70435000  #Ni
3.11644997      8.92056999     6.53360000  #Ni
0.91997997      10.25965999    6.25643000  #Ni
5.41762998      6.59202999     3.82829000  #Ni
1.05723996      12.40449999    2.52744000  #Ni
5.37668997      8.86259999     0.27042000  #Ni
3.19018997      10.19881999    39.73274000  #Ni
3.24614998      6.65877999     37.46681000  #Ni
3.23163996      12.47194999    36.17618000  #Ni
3.10474997      8.79107999     33.72150000  #Ni
0.93177997      10.13973999    33.46664000  #Ni
5.47361998      6.32340999     31.30073000  #Ni
     
     
     
