# Supplementary material for: Water Interaction with Fe2NiP Schreibersite (110) Surface: a Quantum Mechanical Atomistic Perspective
Source: J Phys Chem C Nanomater Interfaces. 2022 Jan 25;126(4):2243–52. doi: 10.1021/acs.jpcc.1c09947 (PMC8819687; doi:10.1021/acs.jpcc.1c09947)
Supplement: Supplementary file 2 — jp1c09947_si_003.zip [file jp1c09947_si_003.zip › opt_h2o-fe2nip_poscar/poscar_h2o_mono]

H 12   O 6   P 12   Fe 24   Ni 12
  1.000000000
    4.374399     0.000000     0.000000
    -2.187200     6.352773     0.000000
    0.000000     0.000000     40.000000
H   O   P   Fe   Ni
12    6    12    24    12
Cartesian
0.65768398      5.65295699     11.29907400  #H
2.84488400      0.69981600     28.70092600  #H
2.23750198      5.62605299     11.31905200  #H
0.05030300      0.72672000     28.68094800  #H
0.42482999      2.06796100     13.00708500  #H
2.61202999      4.28481200     26.99291500  #H
3.79528800      1.38868500     12.02283500  #H
1.60808899      4.96408900     27.97716500  #H
-0.74648401     4.30616100     10.51216100  #H
1.44071599      2.04661200     29.48783900  #H
-0.63839501     3.73581700     11.96265800  #H
1.54880499      2.61695600     28.03734200  #H
1.46118098      6.21272399     11.08568600  #O
3.64838100      0.14004900     28.91431400  #O
-0.46252501     2.17623800     12.62303600  #O
1.72467399      4.17653600     27.37696400  #O
-0.71975701     4.60449900     11.45985700  #O
1.46744299      1.74827400     28.54014300  #O
0.55586899      1.83875800     8.55565400  #P
2.68012699      4.63991000     8.25254300  #P
0.33767999      2.05566900     4.69594900  #P
2.61304699      4.76746300     4.30678700  #P
2.62271500      1.58096600     2.09866400  #P
0.32017799      4.24339700     1.61070100  #P
2.50737799      2.10937600     38.38929900  #P
0.43551599      4.77180800     37.90133600  #P
0.42584700      1.58531000     35.69321300  #P
2.52487999      4.29710500     35.30405100  #P
0.49292799      1.71286300     31.74745700  #P
2.74306899      4.51401600     31.44434600  #P
2.75604799      2.45671200     8.49618600  #Fe
0.50477999      4.06757900     8.34980700  #Fe
1.64161900      0.07616000     7.57225500  #Fe
3.58341000      1.29219900     6.50553500  #Fe
1.39722098      5.24121899     6.29203500  #Fe
1.57767900      0.16870300     5.19483500  #Fe
2.53500799      2.48694100     4.24703100  #Fe
0.43040599      4.22056300     3.97159700  #Fe
0.45184499      2.12213700     2.45256400  #Fe
2.49459399      3.88410100     2.12775800  #Fe
1.56764898      6.17920599     1.17801700  #Fe
1.37838000      1.17959600     0.15690100  #Fe
-0.80882002     5.17317799     39.84309900  #Fe
3.75484900      0.17356800     38.82198300  #Fe
0.30739399      2.46867200     37.87224200  #Fe
2.63904399      4.23063600     37.54743600  #Fe
2.61760599      2.13221100     36.02840300  #Fe
0.34780799      3.86583300     35.75296900  #Fe
-0.60952102     6.18406999     34.80516500  #Fe
3.58442000      1.11155400     33.70796500  #Fe
1.39621099      5.06057399     33.49446500  #Fe
-0.54558102     6.27661399     32.42774500  #Fe
2.69197899      2.28519400     31.65019300  #Fe
0.56884799      3.89606100     31.50381400  #Fe
3.71295500      0.04695500     8.89162700  #Ni
1.38923999      2.59393000     6.51512400  #Ni
-0.81227601     3.91767900     6.22526400  #Ni
3.67399700      0.25371700     3.82432200  #Ni
-0.68913802     6.06378099     2.53383200  #Ni
-0.74223901     2.51082400     0.26470900  #Ni
1.44496099      3.84195000     39.73529100  #Ni
1.49806100      0.28899200     37.46616800  #Ni
1.48679798      6.09905699     36.17567800  #Ni
1.37492399      2.43509400     33.77473600  #Ni
-0.79796001     3.75884300     33.48487600  #Ni
1.52575398      6.30581799     31.10837300  #Ni
     
     
     
