# Supplementary material for: Water Interaction with Fe2NiP Schreibersite (110) Surface: a Quantum Mechanical Atomistic Perspective
Source: J Phys Chem C Nanomater Interfaces. 2022 Jan 25;126(4):2243–52. doi: 10.1021/acs.jpcc.1c09947 (PMC8819687; doi:10.1021/acs.jpcc.1c09947)
Supplement: Supplementary file 2 — jp1c09947_si_003.zip [file jp1c09947_si_003.zip › opt_h2o-fe2nip_poscar/poscar_h2o_ni]

H 4   O 2   P 12   Fe 24   Ni 12
  1.000000000
    4.374399     0.000000     0.000000
    -2.187200     6.352773     0.000000
    0.000000     0.000000     40.000000
H   O   P   Fe   Ni
4    2    12    24    12
Cartesian
0.86925998      5.17132999     29.08025000  #H
0.18390999      3.81754000     29.38015000  #H
0.86925999      3.05504000     10.91975000  #H
0.18390999      4.40883000     10.61985000  #H
1.05736999      4.21388000     29.16300000  #O
1.05736999      4.01250000     10.83700000  #O
0.73699998      6.22928999     38.38620000  #P
0.85200999      2.54078000     37.90177000  #P
-1.34444002     5.71357999     35.68258000  #P
2.94794999      2.07937000     35.31145000  #P
-1.24604002     5.83021999     31.65533000  #P
3.16876999      2.27736000     31.43780000  #P
-1.20563002     5.94902999     8.56220000  #P
3.12835999      2.39616000     8.34467000  #P
-1.42645002     6.14701999     4.68855000  #P
3.02995999      2.51281000     4.31742000  #P
0.85200998      5.68559999     2.09823000  #P
0.73699999      1.99709000     1.61380000  #P
-0.39140001     2.93363000     39.84498000  #Fe
1.98456999      4.29242000     38.82216000  #Fe
0.72323000      0.23700000     37.86940000  #Fe
3.05633999      1.99862000     37.54885000  #Fe
0.84563998      6.26055999     36.01580000  #Fe
0.77174000      1.63436000     35.74982000  #Fe
-0.19231001     3.96103000     34.80420000  #Fe
1.81376998      5.24402999     33.68840000  #Fe
1.80491999      2.82847000     33.51038000  #Fe
-0.15051001     4.04999000     32.44024000  #Fe
3.13812000      0.05845000     31.63993000  #Fe
0.99552000      1.65990000     31.51552000  #Fe
3.18272000      0.21372000     8.48448000  #Fe
0.95091999      1.81516000     8.36007000  #Fe
-0.15051001     4.17639000     7.55976000  #Fe
1.80491998      5.39790999     6.48962000  #Fe
1.81376999      2.98236000     6.31160000  #Fe
-0.19231001     4.26535000     5.19580000  #Fe
2.95894000      0.23925000     4.25018000  #Fe
0.84564999      1.96581000     3.98420000  #Fe
-1.31807002     6.22774999     2.45115000  #Fe
2.91043000      1.63661000     2.13060000  #Fe
1.98456999      3.93397000     1.17784000  #Fe
-0.39140002     5.29274999     0.15502000  #Fe
1.86137000      1.60418000     39.73578000  #Ni
-0.27063001     4.41288000     37.46455000  #Ni
1.90519999      3.87615000     36.17939000  #Ni
1.78391000      0.19685000     33.74391000  #Ni
-0.38749000     1.53096000     33.48869000  #Ni
1.94741999      4.06296000     31.13747000  #Ni
1.94741999      4.16341000     8.86253000  #Ni
1.79971000      0.34266000     6.51131000  #Ni
-0.40329000     1.67676000     6.25609000  #Ni
1.90519999      4.35023000     3.82061000  #Ni
-0.27063001     3.81350000     2.53545000  #Ni
4.04857000      0.26942000     0.26422000  #Ni
     
     
     
