# Supplementary material for: Water Interaction with Fe2NiP Schreibersite (110) Surface: a Quantum Mechanical Atomistic Perspective
Source: J Phys Chem C Nanomater Interfaces. 2022 Jan 25;126(4):2243–52. doi: 10.1021/acs.jpcc.1c09947 (PMC8819687; doi:10.1021/acs.jpcc.1c09947)
Supplement: Supplementary file 2 — jp1c09947_si_003.zip [file jp1c09947_si_003.zip › opt_h2o-fe2nip_poscar/poscar_h2o_ni_2x1]

H 2   O 1   P 24   Fe 48   Ni 24
  1.000000000
    8.748798     0.000000     0.000000
    -2.187200     6.352773     0.000000
    0.000000     0.000000     40.000000
H   O   P   Fe   Ni
2    1    24    48    24
Cartesian
0.91868999      3.09588000     11.01956000  #H
0.14351999      4.38256000     10.63377000  #H
1.04674999      4.04621000     10.82713000  #O
0.73460998      6.22564999     38.38395000  #P
0.85170999      2.53616000     37.89541000  #P
-1.34621002     5.70703999     35.68088000  #P
2.95313999      2.07022000     35.30873000  #P
-1.22166002     5.83094999     31.60580000  #P
3.18850999      2.28745000     31.42219000  #P
-1.18329002     5.93467999     8.59001000  #P
3.11658999      2.40951000     8.35307000  #P
-1.42070002     6.15146999     4.67773000  #P
3.03106999      2.51470000     4.32349000  #P
0.85435998      5.68401999     2.09977000  #P
0.73817999      1.99655000     1.61097000  #P
5.10870998      6.22563999     38.38238000  #P
5.22561999      2.53628000     37.89457000  #P
3.02794998      5.70705999     35.68075000  #P
7.32742999      2.07020000     35.30838000  #P
3.15263998      5.83093999     31.60601000  #P
7.56298999      2.28738000     31.42208000  #P
3.15385998      5.96349999     8.55023000  #P
7.52297999      2.39054000     8.39460000  #P
2.95234998      6.14837999     4.69394000  #P
7.40647999      2.51761000     4.30412000  #P
5.22701998      5.68602999     2.09805000  #P
5.11093999      1.99595000     1.61068000  #P
-0.39162001     2.93052000     39.84110000  #Fe
1.98371999      4.28901000     38.82028000  #Fe
0.72072000      0.23288000     37.86731000  #Fe
3.05545999      1.99202000     37.54470000  #Fe
0.84212998      6.25326999     36.00546000  #Fe
0.77285000      1.62125000     35.74055000  #Fe
-0.20058001     3.95834000     34.80755000  #Fe
1.79904998      5.25417999     33.70109000  #Fe
1.77868999      2.80941000     33.54423000  #Fe
-0.12780001     4.05133000     32.42896000  #Fe
3.15404000      0.04816000     31.59681000  #Fe
1.01189000      1.67741000     31.50141000  #Fe
3.18485000      0.22942000     8.48583000  #Fe
0.95084999      1.79811000     8.37097000  #Fe
-0.10535001     4.16461000     7.54241000  #Fe
1.80174998      5.40962999     6.49375000  #Fe
1.81041999      2.97910000     6.31757000  #Fe
-0.19628001     4.26818000     5.18734000  #Fe
2.96295000      0.24331000     4.25489000  #Fe
0.84825999      1.96805000     3.98805000  #Fe
-1.31548002     6.23023999     2.44494000  #Fe
2.91205000      1.63667000     2.13071000  #Fe
1.98707999      3.93191000     1.17725000  #Fe
-0.39151002     5.29010999     0.15262000  #Fe
3.98323999      2.93175000     39.84194000  #Fe
6.35793999      4.28909000     38.81887000  #Fe
5.09416000      0.23250000     37.86829000  #Fe
7.43005999      1.99237000     37.54402000  #Fe
5.21650998      6.25329999     36.00507000  #Fe
5.14718000      1.62097000     35.74097000  #Fe
4.17371999      3.95837000     34.80746000  #Fe
6.17349998      5.25416999     33.70097000  #Fe
6.15302999      2.80939000     33.54413000  #Fe
4.24656999      4.05137000     32.42897000  #Fe
7.52849000      0.04806000     31.59669000  #Fe
5.38628000      1.67748000     31.50138000  #Fe
7.55918000      0.18564000     8.49647000  #Fe
5.32683999      1.85434000     8.39107000  #Fe
4.19461999      4.19322000     7.59381000  #Fe
6.15114998      5.41752999     6.44578000  #Fe
6.17657999      2.97956000     6.28642000  #Fe
4.17962999      4.26668000     5.20204000  #Fe
7.33505000      0.24923000     4.25232000  #Fe
5.21927999      1.96707000     3.99102000  #Fe
3.05690998      6.22941999     2.45399000  #Fe
7.28400000      1.63515000     2.12426000  #Fe
6.35940999      3.93243000     1.17465000  #Fe
3.98274998      5.29113999     0.15388000  #Fe
1.86152000      1.60226000     39.73283000  #Ni
-0.27215001     4.40899000     37.46197000  #Ni
1.89977999      3.86808000     36.17542000  #Ni
1.77061000      0.17956000     33.71728000  #Ni
-0.40182000     1.52787000     33.46720000  #Ni
1.95241999      4.06201000     31.29740000  #Ni
1.93369999      4.17073000     8.90149000  #Ni
1.78690000      0.33379000     6.51883000  #Ni
-0.41544000     1.69943000     6.26774000  #Ni
1.90721999      4.35251000     3.82378000  #Ni
-0.26864001     3.81142000     2.53148000  #Ni
4.04842000      0.26651000     0.26378000  #Ni
6.23473000      1.60311000     39.73085000  #Ni
4.10173999      4.40922000     37.46168000  #Ni
6.27412999      3.86808000     36.17487000  #Ni
6.14499000      0.17967000     33.71719000  #Ni
3.97254000      1.52787000     33.46740000  #Ni
6.32685999      4.06201000     31.29733000  #Ni
6.33169999      4.16822000     8.66993000  #Ni
6.16648000      0.36310000     6.52154000  #Ni
3.96434000      1.68383000     6.27175000  #Ni
6.27635999      4.35512000     3.81763000  #Ni
4.10531999      3.81323000     2.53844000  #Ni
8.42228000      0.26717000     0.25994000  #Ni
     
     
     
