# Supplementary material for: Water Interaction with Fe2NiP Schreibersite (110) Surface: a Quantum Mechanical Atomistic Perspective
Source: J Phys Chem C Nanomater Interfaces. 2022 Jan 25;126(4):2243–52. doi: 10.1021/acs.jpcc.1c09947 (PMC8819687; doi:10.1021/acs.jpcc.1c09947)
Supplement: Supplementary file 2 — jp1c09947_si_003.zip [file jp1c09947_si_003.zip › opt_h2o-fe2nip_poscar/poscar_h2o_ni_2x2]

H 2   O 1   P 48   Fe 96   Ni 48
  1.000000000
    8.748798     0.000000     0.000000
    -4.374400     12.705546     0.000000
    0.000000     0.000000     40.000000
H   O   P   Fe   Ni
2    1    48    96    48
Cartesian
0.92462999      3.07278000     11.01877000  #H
0.17382999      4.38658000     10.67410000  #H
1.07201999      4.02034000     10.82618000  #O
0.73345998      6.22541999     38.38636000  #P
0.85091999      2.53558000     37.89632000  #P
-1.34772002     5.70768999     35.68312000  #P
2.95143999      2.07105000     35.31002000  #P
-1.22535002     5.83252999     31.61044000  #P
3.18626999      2.28845000     31.42245000  #P
-1.17990002     5.94029999     8.59303000  #P
3.12012999      2.38929000     8.34543000  #P
-1.42144002     6.15920999     4.68633000  #P
3.02996999      2.51920000     4.32007000  #P
0.85249998      5.68690999     2.10505000  #P
0.73643999      1.99996000     1.61099000  #P
-1.45319004     12.57781999    38.38347000  #P
-1.33636003     8.88781999     37.89686000  #P
-3.53504004     12.06054999    35.68209000  #P
0.76429998      8.42373999     35.31059000  #P
-3.41249004     12.18528999    31.61022000  #P
0.99871997      8.64098999     31.42345000  #P
-3.37485004     12.28290999    8.57213000  #P
0.96586997      8.76477999     8.39732000  #P
-3.60701004     12.50318999    4.67941000  #P
0.84241997      8.87102999     4.31736000  #P
-1.33278004     12.04033999    2.09709000  #P
-1.45186002     8.35078999     1.61125000  #P
5.10766998      6.22531999     38.38497000  #P
5.22519999      2.53561000     37.89590000  #P
3.02650998      5.70781999     35.68288000  #P
7.32581999      2.07099000     35.30991000  #P
3.14901998      5.83252999     31.61043000  #P
7.56064999      2.28842000     31.42241000  #P
3.16181998      5.95167999     8.55303000  #P
7.53052999      2.39291000     8.40367000  #P
2.95068998      6.14835999     4.69597000  #P
7.40697999      2.52240000     4.30480000  #P
5.22660998      5.68974999     2.10031000  #P
5.11027999      2.00061000     1.61018000  #P
2.92099996      12.57748999    38.38307000  #P
3.03766997      8.88794999     37.89660000  #P
0.83927996      12.06057999    35.68199000  #P
5.13860998      8.42369999     35.31047000  #P
0.96187996      12.18527999    31.61024000  #P
5.37309997      8.64098999     31.42335000  #P
0.99403996      12.29963999    8.57393000  #P
5.33382997      8.74177999     8.37636000  #P
0.76865996      12.51257999    4.68647000  #P
5.21550997      8.86961999     4.31453000  #P
3.04004996      12.04003999    2.09961000  #P
2.92126998      8.34963999     1.61179000  #P
-0.39316001     2.93257000     39.84143000  #Fe
1.98300999      4.28970000     38.82198000  #Fe
0.72014000      0.23219000     37.86792000  #Fe
3.05491999      1.99137000     37.54591000  #Fe
0.84061998      6.25356999     36.00736000  #Fe
0.77127000      1.62252000     35.74170000  #Fe
-0.20173001     3.95942000     34.80929000  #Fe
1.79723998      5.25554999     33.70346000  #Fe
1.77656999      2.81109000     33.54541000  #Fe
-0.12968001     4.05261000     32.42991000  #Fe
3.15093000      0.04882000     31.59873000  #Fe
1.00939000      1.67859000     31.50221000  #Fe
3.19330000      0.19256000     8.48491000  #Fe
0.95690999      1.79308000     8.37085000  #Fe
-0.10075001     4.16658000     7.54955000  #Fe
1.80352998      5.41361999     6.50091000  #Fe
1.81131999      2.97959000     6.31707000  #Fe
-0.19767001     4.27146000     5.19315000  #Fe
2.96207000      0.24864000     4.24672000  #Fe
0.84681999      1.96963000     3.99157000  #Fe
-1.31660002     6.23297999     2.45034000  #Fe
2.91073000      1.64270000     2.12699000  #Fe
1.98427999      3.93536000     1.17845000  #Fe
-0.39300002     5.29197999     0.15617000  #Fe
-2.57984003     9.28483999     39.84193000  #Fe
-0.20390003     10.64167999    38.82066000  #Fe
-1.46761002     6.58519999     37.86927000  #Fe
0.86730998      8.34378999     37.54641000  #Fe
-1.34660004     12.60647999    36.00651000  #Fe
-1.41587002     7.97500999     35.74238000  #Fe
-2.38881003     10.31200999    34.80909000  #Fe
-0.38998003     11.60837999    33.70305000  #Fe
-0.41049003     9.16374999     33.54586000  #Fe
-2.31693003     10.40527999    32.42988000  #Fe
0.96362998      6.40145999     31.59920000  #Fe
-1.17815002     8.03135999     31.50274000  #Fe
1.00529998      6.58342999     8.49619000  #Fe
-1.22381002     8.18167999     8.39854000  #Fe
-2.31923003     10.52350999    7.55776000  #Fe
-0.40817003     11.76408999    6.44429000  #Fe
-0.38684003     9.32220999     6.29511000  #Fe
-2.38538003     10.61861999    5.18162000  #Fe
0.77404998      6.60182999     4.26441000  #Fe
-1.34269002     8.32677999     3.98681000  #Fe
-3.50296004     12.58675999    2.44588000  #Fe
0.72195998      7.98924999     2.13267000  #Fe
-0.20175003     10.28544999    1.17640000  #Fe
-2.57978003     11.64438999    0.15268000  #Fe
3.98190999      2.93363000     39.84169000  #Fe
6.35730999      4.28968000     38.82126000  #Fe
5.09408000      0.23196000     37.86817000  #Fe
7.42933999      1.99133000     37.54581000  #Fe
5.21506998      6.25357999     36.00698000  #Fe
5.14564000      1.62243000     35.74185000  #Fe
4.17256999      3.95948000     34.80913000  #Fe
6.17170998      5.25559999     33.70339000  #Fe
6.15099999      2.81110000     33.54534000  #Fe
4.24469999      4.05265000     32.42989000  #Fe
7.52534000      0.04881000     31.59872000  #Fe
5.38377000      1.67858000     31.50209000  #Fe
7.56879000      0.19630000     8.50151000  #Fe
5.32996999      1.84154000     8.39344000  #Fe
4.19472999      4.18121000     7.59277000  #Fe
6.14904998      5.41013999     6.44443000  #Fe
6.17624999      2.97074000     6.28934000  #Fe
4.17875999      4.26793000     5.20153000  #Fe
7.33607000      0.25316000     4.25599000  #Fe
5.22034999      1.97445000     3.98369000  #Fe
3.05584998      6.23259999     2.45684000  #Fe
7.28465000      1.63748000     2.12466000  #Fe
6.35831999      3.93510000     1.17719000  #Fe
3.98145998      5.29273999     0.15621000  #Fe
1.79440997      9.28490999     39.84248000  #Fe
4.17030997      10.64176999    38.82004000  #Fe
2.90615998      6.58490999     37.86986000  #Fe
5.24187998      8.34400999     37.54612000  #Fe
3.02780996      12.60646999    36.00647000  #Fe
2.95848998      7.97482999     35.74256000  #Fe
1.98555997      10.31207999    34.80910000  #Fe
3.98444997      11.60837999    33.70307000  #Fe
3.96384997      9.16375999     33.54581000  #Fe
2.05750997      10.40530999    32.42991000  #Fe
5.33804998      6.40145999     31.59912000  #Fe
3.19625998      8.03132999     31.50277000  #Fe
5.37844998      6.53469999     8.49068000  #Fe
3.15315998      8.18794999     8.39742000  #Fe
2.06147997      10.53648999    7.56731000  #Fe
3.96928997      11.77505999    6.45372000  #Fe
3.98852997      9.33254999     6.29109000  #Fe
1.98886997      10.62082999    5.18834000  #Fe
5.14693998      6.60257999     4.25227000  #Fe
3.02919998      8.32121999     3.99709000  #Fe
0.87122996      12.58668999    2.44935000  #Fe
5.09426998      7.99304999     2.12820000  #Fe
4.17082997      10.28628999    1.17503000  #Fe
1.79466997      11.64452999    0.15366000  #Fe
1.85944000      1.60337000     39.73277000  #Ni
-0.27271001     4.40867000     37.46444000  #Ni
1.89885999      3.86872000     36.17766000  #Ni
1.76890000      0.18177000     33.71948000  #Ni
-0.40376000     1.53060000     33.46786000  #Ni
1.95035999      4.06328000     31.29862000  #Ni
1.93913999      4.15936000     8.90211000  #Ni
1.78939000      0.34780000     6.51326000  #Ni
-0.41885000     1.70066000     6.27259000  #Ni
1.90340999      4.35633000     3.82632000  #Ni
-0.27037001     3.81398000     2.53397000  #Ni
4.04671000      0.26808000     0.26246000  #Ni
-0.32701002     7.95543999     39.73437000  #Ni
-2.45964003     10.76081999    37.46334000  #Ni
-0.28814003     10.22145999    36.17734000  #Ni
-0.41830002     6.53440999     33.72003000  #Ni
-2.59090002     7.88309999     33.46862000  #Ni
-0.23685003     10.41592999    31.29889000  #Ni
-0.24020003     10.52270999    8.69514000  #Ni
-0.40271002     6.68107999     6.53587000  #Ni
-2.59865002     8.04266999     6.27248000  #Ni
-0.28231003     10.71045999    3.81842000  #Ni
-2.45771003     10.16890999    2.53065000  #Ni
1.85971998      6.61909999     0.26643000  #Ni
6.23348000      1.60288000     39.73211000  #Ni
4.10152999      4.40873000     37.46386000  #Ni
6.27326999      3.86860000     36.17730000  #Ni
6.14328000      0.18182000     33.71944000  #Ni
3.97062000      1.53061000     33.46790000  #Ni
6.32477999      4.06328000     31.29858000  #Ni
6.33353999      4.16605000     8.66652000  #Ni
6.16010000      0.34282000     6.53221000  #Ni
3.96864000      1.68578000     6.26347000  #Ni
6.27671999      4.35960000     3.82037000  #Ni
4.10275999      3.81858000     2.53763000  #Ni
8.42101000      0.26744000     0.26088000  #Ni
4.04623998      7.95630999     39.73318000  #Ni
1.91443997      10.76080999    37.46328000  #Ni
4.08623997      10.22143999    36.17719000  #Ni
3.95604998      6.53447999     33.71990000  #Ni
1.78351998      7.88310999     33.46871000  #Ni
4.13753997      10.41596999    31.29881000  #Ni
4.13928997      10.51522999    8.70390000  #Ni
3.98015998      6.71708999     6.52046000  #Ni
1.76849998      8.04444999     6.28548000  #Ni
4.08837997      10.70882999    3.81699000  #Ni
1.91715997      10.16663999    2.53386000  #Ni
6.23352998      6.62106999     0.26364000  #Ni
     
     
     
