# Supplementary material for: Water Interaction with Fe2NiP Schreibersite (110) Surface: a Quantum Mechanical Atomistic Perspective
Source: J Phys Chem C Nanomater Interfaces. 2022 Jan 25;126(4):2243–52. doi: 10.1021/acs.jpcc.1c09947 (PMC8819687; doi:10.1021/acs.jpcc.1c09947)
Supplement: Supplementary file 2 — jp1c09947_si_003.zip [file jp1c09947_si_003.zip › opt_h2o-fe2nip_poscar/poscar_h2o_ni_multi]

H 38   O 19   P 12   Fe 24   Ni 12
  1.000000000
    4.361536     0.000000     -0.106245
    -2.188342     6.337633     -0.085901
    0.000000     0.000000     38.736014
H   O   P   Fe   Ni
38    19    12    24    12
Cartesian
0.70239504      4.74486630     24.61231610  #H
-0.17709625     5.91664842     23.93259747  #H
-0.15635932     2.01958554     18.21768067  #H
3.34175171      2.88032799     17.11251755  #H
0.07062041      5.04917435     20.01356949  #H
-0.78530108     4.20446206     18.97687019  #H
0.59611342      0.86618278     22.93371264  #H
4.25721393      0.04769795     23.99497411  #H
-0.99663558     4.01265721     15.14918869  #H
2.41787964      2.71281534     15.06856702  #H
-0.31559592     1.73938946     21.27097563  #H
0.16656848      0.22445953     21.09191020  #H
0.38098887      5.72673124     14.90860413  #H
-0.16349986     5.43003550     13.42840880  #H
0.24272471      2.21889272     15.03599500  #H
1.15999759      0.94900613     14.56147761  #H
1.36566621      0.10311127     18.60046397  #H
2.00720904      1.52214690     18.10574107  #H
2.72358425      2.71182675     22.43743007  #H
1.92081733      2.06306293     21.25086477  #H
1.04340600      5.05721590     22.11593403  #H
1.95857724      4.30322723     21.07580424  #H
4.26198450      0.08736587     16.67978203  #H
2.71757718      0.03667202     16.95609313  #H
-0.65485875     1.99868106     24.41061045  #H
2.14911473      1.79135454     24.33080458  #H
0.96857807      5.70410776     11.08872339  #H
2.66227053      0.28552783     27.30573336  #H
-1.80957633     5.71150416     11.18766692  #H
4.24341264      0.33276563     27.26828084  #H
0.19136914      2.21882080     13.05945466  #H
2.08940566      3.56522468     25.54434337  #H
-0.46008977     1.59247273     11.75782409  #H
1.33920778      4.55274138     26.59419738  #H
-0.42924057     4.51999108     10.38125788  #H
1.27763641      1.62009483     28.15029535  #H
-0.42433221     3.76854214     11.76917352  #H
1.14110463      2.20358416     26.71085218  #H
0.67348886      5.40326020     23.86261980  #O
3.39909971      2.59927355     18.07585783  #O
-0.71447690     5.09557835     19.40942567  #O
0.64860350      0.69449681     23.93940140  #O
3.25349453      3.11776655     15.45440158  #O
0.48776623      1.13734340     21.34281557  #O
-0.44469265     5.58317697     14.35009941  #O
1.04789702      1.93453312     14.50997418  #O
1.27297038      0.86420375     17.93514429  #O
2.68850310      2.67272568     21.44638399  #O
1.36805410      5.09333647     21.18265142  #O
1.24008637      5.99643317     16.30052666  #O
2.84648837      2.48492270     24.25425222  #O
1.75515220      6.25936346     10.81194430  #O
1.28166055      6.07426846     27.42086754  #O
-0.47726466     2.39190113     12.33829535  #O
1.21952969      3.78319171     25.96304303  #O
-0.41372420     4.72857376     11.35130054  #O
1.22867396      1.33265908     27.19586263  #O
0.84134534      1.82024614     8.46018445  #P
-1.41187283     4.60820635     8.14670626  #P
0.53677377      1.96575016     4.60148410  #P
-1.56685337     4.66098399     4.20203804  #P
2.75775032      1.44170763     1.95520174  #P
0.44784318      4.08539678     1.46403764  #P
2.55801838      1.89961166     36.97642210  #P
0.47840176      4.54344036     36.47902292  #P
0.42177185      1.32341866     34.33994071  #P
2.50242375      4.01555237     33.83908576  #P
0.39521338      1.37147090     30.39848077  #P
2.63428210      4.15873715     29.95976139  #P
3.03226782      2.43461033     8.33430814  #Fe
0.78348906      4.04019394     8.20495990  #Fe
1.89684053      0.04323796     7.48050172  #Fe
3.81910035      1.23666285     6.34971339  #Fe
1.63055354      5.17291991     6.10039916  #Fe
1.78925266      0.09196813     5.10876282  #Fe
2.71629925      2.38425139     4.08659239  #Fe
0.60982523      4.11046630     3.82127488  #Fe
0.60002638      1.98537725     2.35373025  #Fe
2.62794683      3.73863815     1.94052483  #Fe
1.67907466      6.01050817     0.95910497  #Fe
1.47545312      1.00371098     0.05314074  #Fe
-0.71670353     4.98193093     38.44076705  #Fe
1.62620214      6.31301815     37.33426486  #Fe
0.35118740      2.24547372     36.50189516  #Fe
2.66658206      3.99830466     36.08075496  #Fe
2.61388691      1.87240996     34.61535917  #Fe
0.34233910      3.59890413     34.35481681  #Fe
-0.63660274     5.89219324     33.37861849  #Fe
3.52768158      0.81124909     32.29460537  #Fe
1.33706298      4.74725586     32.04271917  #Fe
-0.62938331     5.93821649     31.00097199  #Fe
2.58507656      1.94084559     30.23016652  #Fe
0.46596893      3.54280449     30.09508753  #Fe
3.99247673      0.03813565     8.76246943  #Ni
1.63128372      2.53741238     6.38380637  #Ni
-0.57087020     3.85030091     6.11188751  #Ni
3.84723150      0.14851813     3.68397679  #Ni
-0.53937191     5.92273361     2.37395080  #Ni
-0.63642493     2.33407292     0.18513766  #Ni
1.53074058      3.65236032     38.30764770  #Ni
1.53308004      0.06237674     36.11512202  #Ni
1.48680275      5.83499936     34.70093363  #Ni
1.32843386      2.13640179     32.38483340  #Ni
-0.84784143     3.45108897     32.11029456  #Ni
1.40200634      5.93830419     29.63946663  #Ni
     
     
     
