# Supplementary material for: Water Interaction with Fe2NiP Schreibersite (110) Surface: a Quantum Mechanical Atomistic Perspective
Source: J Phys Chem C Nanomater Interfaces. 2022 Jan 25;126(4):2243–52. doi: 10.1021/acs.jpcc.1c09947 (PMC8819687; doi:10.1021/acs.jpcc.1c09947)
Supplement: Supplementary file 2 — jp1c09947_si_003.zip [file jp1c09947_si_003.zip › opt_h2o-fe2nip_poscar/poscar_ph_nifeoh_2]

H 2   O 1   P 24   Fe 48   Ni 24
  1.000000000
    8.748798     0.000000     0.000000
    -2.187200     6.352773     0.000000
    0.000000     0.000000     40.000000
H   O   P   Fe   Ni
2    1    24    48    24
Cartesian
0.07047999      1.70901000     10.66061000  #H
1.86112000      0.67219000     10.71809000  #H
2.64772000      1.06996000     10.29924000  #O
2.10704999      2.16888000     38.36601000  #P
0.03700999      4.83248000     37.87529000  #P
0.02323000      1.65097000     35.66230000  #P
2.13464999      4.36705000     35.28998000  #P
0.14278999      1.77440000     31.59050000  #P
2.36647999      4.58275000     31.40493000  #P
0.03818999      1.82609000     9.21962000  #P
2.25120999      4.54608000     8.25564000  #P
-0.03394001     2.12754000     4.69989000  #P
2.20330999      4.80954000     4.28045000  #P
2.22336000      1.62793000     2.08601000  #P
-0.07693001     4.28773000     1.58796000  #P
6.48212999      2.16980000     38.36564000  #P
4.41104999      4.83306000     37.87393000  #P
4.39741000      1.65106000     35.66241000  #P
6.50914999      4.36705000     35.28936000  #P
4.51724999      1.77435000     31.59058000  #P
6.74078999      4.58281000     31.40506000  #P
4.53728999      1.84979000     8.35688000  #P
6.68403999      4.62379000     8.31104000  #P
4.30735999      2.08811000     4.66308000  #P
6.60298999      4.81786000     4.27377000  #P
6.60498000      1.62501000     2.07900000  #P
4.29351999      4.28366000     1.58138000  #P
-1.20644002     5.22511999     39.82113000  #Fe
3.35551000      0.23234000     38.80246000  #Fe
-0.09394001     2.52835000     37.84824000  #Fe
2.24102999      4.28849000     37.52517000  #Fe
2.21193999      2.19746000     35.98745000  #Fe
-0.04487001     3.91784000     35.72191000  #Fe
-1.01810002     6.25452999     34.79018000  #Fe
3.16688000      1.19664000     33.68360000  #Fe
0.95822999      5.10538999     33.52512000  #Fe
-0.94898002     6.34743299     32.41113000  #Fe
2.33154999      2.34333000     31.57873000  #Fe
0.18951999      3.97343000     31.48262000  #Fe
2.25011999      2.30565000     8.76401000  #Fe
0.10075999      3.96148000     8.41931000  #Fe
1.23663000      0.15396000     7.60518000  #Fe
3.15617000      1.33240000     6.47853000  #Fe
0.99266998      5.27102999     6.29722000  #Fe
1.16823000      0.21662000     5.21302000  #Fe
2.13090999      2.53344000     4.24373000  #Fe
0.02894999      4.26904000     3.95282000  #Fe
0.05659999      2.17052000     2.44209000  #Fe
2.09434999      3.92691000     2.10922000  #Fe
1.16877998      6.22672999     1.15808000  #Fe
0.98050000      1.23181000     0.13655000  #Fe
3.16556998      5.22734999     39.82041000  #Fe
7.73138000      0.23246000     38.80074000  #Fe
4.27945999      2.52858000     37.84796000  #Fe
6.61660999      4.28833000     37.52388000  #Fe
6.58628999      2.19717000     35.98659000  #Fe
4.32938999      3.91757000     35.72145000  #Fe
3.35597998      6.25448999     34.79033000  #Fe
7.54135000      1.19646000     33.68344000  #Fe
5.33272999      5.10518999     33.52487000  #Fe
3.42551998      6.34728299     32.41145000  #Fe
6.70592999      2.34340000     31.57880000  #Fe
4.56391999      3.97329000     31.48268000  #Fe
6.73446999      2.41732000     8.43272000  #Fe
4.46901999      4.08937000     8.33316000  #Fe
5.54750000      0.02988000     7.49778000  #Fe
7.50523000      1.33866000     6.39519000  #Fe
5.36048998      5.25171999     6.21858000  #Fe
5.54732000      0.20637000     5.14109000  #Fe
6.52946999      2.54230000     4.21298000  #Fe
4.40978999      4.26096000     3.95450000  #Fe
4.43021999      2.16424000     2.42962000  #Fe
6.46832999      3.93274000     2.10013000  #Fe
5.54577998      6.22397999     1.15629000  #Fe
5.35646000      1.23339000     0.13559000  #Fe
1.04660999      3.89639000     39.71071000  #Ni
1.10055000      0.35253000     37.44457000  #Ni
1.08360998      6.16503999     36.15785000  #Ni
0.95087999      2.47535000     33.70068000  #Ni
-1.22246001     3.82215000     33.44843000  #Ni
3.31828000      0.00500000     31.27718000  #Ni
3.36814000      0.00648000     8.84702000  #Ni
1.00760999      2.60444000     6.58265000  #Ni
-1.19962001     3.97431000     6.24460000  #Ni
3.26429000      0.29569000     3.80836000  #Ni
-1.08731002     6.10998999     2.51261000  #Ni
3.23322999      2.55857000     0.24500000  #Ni
5.42048999      3.89784000     39.70705000  #Ni
5.47445000      0.35306000     37.44583000  #Ni
5.45765998      6.16491999     36.15734000  #Ni
5.32515999      2.47523000     33.70044000  #Ni
3.15177999      3.82249000     33.44847000  #Ni
7.69252000      0.00500000     31.27690000  #Ni
7.68828000      0.07242000     8.53938000  #Ni
5.36269999      2.68865000     6.43707000  #Ni
3.15132999      3.97474000     6.18826000  #Ni
7.66035000      0.30573000     3.80105000  #Ni
3.28978998      6.10507999     2.50516000  #Ni
7.61070999      2.55867000     0.24520000  #Ni
     
     
     
