# Supplementary material for: Water Interaction with Fe2NiP Schreibersite (110) Surface: a Quantum Mechanical Atomistic Perspective
Source: J Phys Chem C Nanomater Interfaces. 2022 Jan 25;126(4):2243–52. doi: 10.1021/acs.jpcc.1c09947 (PMC8819687; doi:10.1021/acs.jpcc.1c09947)
Supplement: Supplementary file 2 — jp1c09947_si_003.zip [file jp1c09947_si_003.zip › opt_h2o-fe2nip_poscar/poscar_ph_ni_feoh]

H 2   O 1   P 24   Fe 48   Ni 24
  1.000000000
    8.748798     0.000000     0.000000
    -2.187200     6.352773     0.000000
    0.000000     0.000000     40.000000
H   O   P   Fe   Ni
2    1    24    48    24
Cartesian
0.42198000      1.57548000     10.48850000  #H
5.85116000      0.48752000     10.36752000  #H
6.73266000      0.88286000     10.21762000  #O
0.34361999      1.72991000     9.05910000  #P
2.28132999      4.59882000     8.30269000  #P
-0.05401001     2.05728000     4.68227000  #P
2.22970999      4.77263000     4.28957000  #P
2.23911000      1.58606000     2.09357000  #P
-0.06935001     4.24686000     1.59618000  #P
4.46975999      1.78349000     8.48431000  #P
6.68055999      4.50574000     8.27698000  #P
4.33982999      2.08909000     4.71543000  #P
6.59688999      4.77405000     4.28927000  #P
6.60913000      1.58866000     2.09740000  #P
4.30727999      4.24502000     1.59841000  #P
2.11422999      2.11704000     38.37731000  #P
0.04421999      4.78016000     37.88449000  #P
0.02926000      1.59101000     35.67359000  #P
2.14005999      4.30812000     35.29933000  #P
0.14547999      1.71026000     31.59741000  #P
2.36902999      4.51923000     31.41233000  #P
6.48719999      2.11600000     38.37638000  #P
4.41860999      4.77980000     37.88482000  #P
4.40360000      1.59097000     35.67378000  #P
6.51439999      4.30793000     35.29935000  #P
4.51994999      1.71027000     31.59756000  #P
6.74334999      4.51934000     31.41206000  #P
2.35679999      2.42835000     8.40971000  #Fe
0.11716999      3.91379000     8.36201000  #Fe
1.16535000      0.05685000     7.57182000  #Fe
3.16293000      1.26851000     6.41899000  #Fe
0.99835998      5.20332999     6.26107000  #Fe
1.17953000      0.16639000     5.18687000  #Fe
2.15097999      2.49302000     4.22873000  #Fe
0.04175999      4.22399000     3.96401000  #Fe
0.06574999      2.12778000     2.44074000  #Fe
2.10467999      3.89184000     2.11776000  #Fe
1.17825998      6.18332999     1.16881000  #Fe
0.98990000      1.18580000     0.14767000  #Fe
6.72177999      2.25554000     8.76512000  #Fe
4.47900999      4.03273000     8.39421000  #Fe
5.60010000      0.01853000     7.50014000  #Fe
7.56170000      1.30763000     6.53058000  #Fe
5.39374998      5.22242999     6.29667000  #Fe
5.56664000      0.17456000     5.16888000  #Fe
6.52244999      2.49820000     4.25827000  #Fe
4.41893999      4.23198000     3.95492000  #Fe
4.44111999      2.12846000     2.45651000  #Fe
6.48018999      3.88654000     2.11833000  #Fe
5.55433998      6.18475999     1.16686000  #Fe
5.36323000      1.18547000     0.14986000  #Fe
-1.20001002     5.17882999     39.83132000  #Fe
3.36300000      0.18246000     38.81227000  #Fe
-0.08699001     2.47655000     37.86012000  #Fe
2.24895999      4.23296000     37.53505000  #Fe
2.21811999      2.13918000     35.99515000  #Fe
-0.03986001     3.85793000     35.72962000  #Fe
-1.01403002     6.19409999     34.79844000  #Fe
3.17024000      1.13498000     33.69235000  #Fe
0.96128999      5.04235999     33.53387000  #Fe
-0.94700002     6.28373999     32.41937000  #Fe
2.33448999      2.27955000     31.58776000  #Fe
0.19194999      3.90902000     31.49113000  #Fe
3.17492998      5.17859999     39.83112000  #Fe
7.73651000      0.18235000     38.81112000  #Fe
4.28679999      2.47618000     37.86062000  #Fe
6.62314999      4.23290000     37.53513000  #Fe
6.59247999      2.13931000     35.99567000  #Fe
4.33450999      3.85805000     35.73047000  #Fe
3.36064998      6.19423999     34.79874000  #Fe
7.54469000      1.13511000     33.69232000  #Fe
5.33573999      5.04237999     33.53396000  #Fe
3.42758998      6.28371999     32.41939000  #Fe
6.70878999      2.27968000     31.58757000  #Fe
4.56643999      3.90898000     31.49134000  #Fe
1.08821998      6.34373999     8.66142000  #Ni
1.00163999      2.57074000     6.48487000  #Ni
-1.19347001     3.92172000     6.21136000  #Ni
3.28971000      0.26319000     3.82021000  #Ni
-1.07573002     6.06848999     2.52120000  #Ni
3.24353999      2.51369000     0.25873000  #Ni
5.52444998      6.31513999     8.78932000  #Ni
5.40899999      2.58210000     6.57694000  #Ni
3.18580999      3.91794000     6.22209000  #Ni
7.66098000      0.26345000     3.81077000  #Ni
3.29674998      6.07038999     2.51515000  #Ni
7.61590999      2.51398000     0.25342000  #Ni
1.05410999      3.84876000     39.72137000  #Ni
1.10570000      0.29957000     37.45459000  #Ni
1.08770998      6.10564999     36.16640000  #Ni
0.95318999      2.41279000     33.70854000  #Ni
-1.22017001     3.76041000     33.45720000  #Ni
1.13262998      6.29382999     31.28626000  #Ni
5.42875999      3.84951000     39.72178000  #Ni
5.47987000      0.29908000     37.45442000  #Ni
5.46252998      6.10563999     36.16639000  #Ni
5.32773999      2.41279000     33.70869000  #Ni
3.15436999      3.76034000     33.45753000  #Ni
5.50694998      6.29386999     31.28595000  #Ni
     
     
     
